# Supplementary material for: Modelling Lyssavirus Infections in Human Stem Cell-Derived Neural Cultures
Source: Viruses. 2020 Mar 25;12(4):359. doi: 10.3390/v12040359 (PMC7232326; doi:10.3390/v12040359)
Supplement: Supplementary file 1 [file viruses-12-00359-s001.zip]

Archive with 2 entries (2 files):
- Suppl video S1.avi
- Suppl. Table 1.pdf
